# Supplementary material for: From Composition to Function: Lime Essential Oil (Citrus aurantifolia) and (R)-(+)-Limonene and Their Impact on Rumen Microbiota, Fermentation, Methane Emission and Blood Metabolic Parameters in Dairy Cows
Source: Molecules. 2026 Jul 8;31(14):2403. doi: 10.3390/molecules31142403 (PMC13413600; doi:10.3390/molecules31142403)
Supplement: Supplementary file 1 [file molecules-31-02403-s001.zip]

Archive with 1 entries (1 files):
- molecules-4350758-supplementary.pdf
